# Supplementary material for: Chloroplast genome sequence of triploid Toxicodendron vernicifluum and comparative analyses with other lacquer chloroplast genomes
Source: BMC Genomics. 2023 Jan 31;24:56. doi: 10.1186/s12864-023-09154-2 (PMC9887819; doi:10.1186/s12864-023-09154-2)
Supplement: Supplementary file 1 — Additional file 1: Table S1. List of genes in the Toxicodendron chloroplast genomes. Table S2. SSR repeats in the ten cp genomes. Table S3. Ts and Tv in non-coding regions of the nine plastomes, compared with DHP. Table S4. Genetic distance among the 15 samples. [file 12864_2023_9154_MOESM1_ESM.zip › Table S2.xlsx]

## Sheet: Table S2
Table S2 SSR repeats in the ten cp genomes
ID	SSR nr.	SSR type	SSR	size	start	end	location	region
TZT	1	p1	(A)12	12	3921	3932	trnK intron	LSC
	2	p1	(T)10	10	4313	4322	trnK intron
	3	p1	(T)10	10	9197	9206	psbK-psbI
	4	p1	(T)10	10	10342	10351	trnS-trnG
	5	p1	(A)12	12	14637	14648	atpF-atpH
	6	p1	(T)12	12	14796	14807	atpF-atpH
	7	p1	(T)10	10	17904	17913	rps2-rpoC2
	8	p1	(T)11	11	20128	20138	rpoC2
	9	p2	(AT)6	12	28605	28616	rpoB-trnC
	10	p1	(A)10	10	30427	30436	petN-psbM
	11	p1	(T)10	10	31067	31076	psbM-trnD
	12	p1	(T)11	11	31499	31509	psbM-trnD
	13	p1	(A)10	10	32136	32145	psbM-trnD
	14	p2	(AT)6	12	33747	33758	trnE-trnT
	15	p1	(A)10	10	38357	38366	trnS-psbZ
	16	p1	(A)11	11	38847	38857	psbZ-trnG
	17	c	(A)10gaccccgatcggttgattcgttccaattcattgattgaatccggtataaatatcag(A)10ggagcgccgccttggtaaacaagatatatatccttattggttttaacagtttttc(A)13	144	47127	47270	ycf3-trnS
	18	p1	(T)10	10	49099	49108	trnT-trnL
	19	p1	(A)11	11	49546	49556	trnT-trnL
	20	p1	(T)10	10	56211	56220	atpB
	21	p1	(T)10	10	60601	60610	accD-psaI
	22	p1	(T)11	11	61450	61460	psaI-ycf4
	23	p1	(A)10	10	61809	61818	psaI-ycf4
	24	p1	(T)12	12	62734	62745	ycf4-cemA
	25	p1	(T)11	11	62998	63008	ycf4-cemA
	26	p1	(G)10	10	63119	63128	ycf4-cemA
	27	p1	(T)11	11	65711	65721	petA-psbJ
	28	p1	(T)11	11	67375	67385	psbE-petL
	29	p2	(TA)6	12	67591	67602	psbE-petL
	30	p1	(G)10	10	68723	68732	petG-trnW
	31	c	(G)10attc(T)10ctaacgccaa(T)10	44	68919	68962	trnW-trnP
	32	p1	(T)10	10	69707	69716	psaJ-rpl33
	33	p1	(T)10	10	72906	72915	clpP intron
	34	p1	(A)13	13	73164	73176	clpP intron
	35	p1	(T)11	11	73999	74009	clpP intron
	36	p1	(A)11	11	74862	74872	clpP-psbB
	37	p1	(A)11	11	80496	80506	petD-rpoA
	38	p1	(A)12	12	83700	83711	rpl14-rpl16
	39	p1	(C)10	10	100856	100865	rrn23S	IR
	40	p1	(T)14	14	101930	101943	rps7-trnV
	41	c	(T)10atttaccattcatggtttttttaagtagagtatgcccgtcccaattggcata(T)10	72	111390	111461	trnR-trnN
	42	p1	(A)12	12	113199	113210	ycf1
	43	p1	(T)11	11	116100	116110	ndhF-rpl32	SSC
	44	p1	(T)10	10	117456	117465	trnL-ccsA
	45	p1	(T)10	10	122109	122118	ndhG-ndhI
	46	p1	(T)13	13	124599	124611	ndhA intron
	47	p1	(T)10	10	129926	129935	ndhI-ndhA
	48	p1	(A)10	10	131561	131570	ycf1
	49	p1	(T)12	12	131837	131848	ycf1	IR
	50	c	(A)10tatgccaattgggacgggcatactctacttaaaaaaaccatgaatggtaaat(A)10	72	133586	133657	trnN-trnR
	51	p1	(A)14	14	143104	143117	trnV-rps7
	52	p1	(G)10	10	144182	144191	rrn23S
DHP	1	p1	(A)10	10	3871	3880	trnK intron	LSC
	2	p1	(A)10	10	5249	5258	trnK-rps16
	3	p1	(A)11	11	9899	9909	trnS-trnG
	4	p1	(A)13	13	14537	14549	atpF-atpH
	5	p1	(T)14	14	14673	14686	atpF-atpH
	6	p1	(T)11	11	17793	17803	rps2-rpoC2
	7	p1	(T)11	11	20039	20049	rpoC2
	8	p1	(A)12	12	30454	30465	petN-psbM
	9	p1	(T)11	11	31096	31106	petN-psbM
	10	p1	(A)10	10	32167	32176	psbM-trnD
	11	p1	(T)10	10	33453	33462	trnE-trnT
	12	p2	(AT)6	12	33779	33790	trnE-trnT
	13	p1	(A)11	11	38400	38410	trnS-psbZ
	14	p1	(A)10	10	38934	38943	psbZ-trnG
	15	p1	(T)10	10	45900	45909	ycf3 intron
	16	c	(A)10gaccccgatcggttgattcgttccaattcattgattgaatccggtataaatatcag(A)12	78	47168	47245	ycf3-trnS
	17	p1	(A)10	10	49602	49611	trnT-trnL
	18	p1	(T)11	11	51353	51363	trnF-ndhJ
	19	p1	(T)10	10	56725	56734	atpB
	20	p1	(A)10	10	57307	57316	atpB-rbcL
	21	p1	(T)10	10	61117	61126	accD-psaI
	22	p1	(T)11	11	61240	61250	accD-psaI
	23	p1	(T)10	10	61969	61978	psaI-ycf4
	24	p1	(A)11	11	62327	62337	psaI-ycf4
	25	p1	(T)11	11	63253	63263	ycf4-cemA
	26	p1	(T)12	12	63517	63528	ycf4-cemA
	27	p1	(G)11	11	63636	63646	ycf4-cemA
	28	p1	(T)11	11	66230	66240	petA-psbJ
	29	p1	(A)11	11	66403	66413	petA-psbJ
	30	p1	(T)11	11	67897	67907	psbE-petL
	31	p1	(G)11	11	69244	69254	petG-trnW
	32	c	(G)10attc(T)10	24	69441	69464	trnW-trnP
	33	p1	(T)14	14	70210	70223	psaJ-rpl33
	34	p1	(A)12	12	73663	73674	clpP intron
	35	p1	(A)14	14	84248	84261	rpl14-rpl16
	36	p1	(T)10	10	84984	84993	rpl16 intron
	37	p1	(T)10	10	87442	87451	rps19-rpl2	IR
	38	p1	(C)10	10	101398	101407	rps7-trnV
	39	p1	(T)12	12	102471	102482	rps7-trnV
	40	p1	(T)10	10	111929	111938	trnR-trnN
	41	p1	(A)12	12	113789	113800	ycf1
	42	p1	(T)12	12	116714	116725	ndhF-rpl32	SSC
	43	p1	(A)14	14	117591	117604	rpl32-trnV
	44	p1	(T)13	13	117769	117781	rpl32-trnV
	45	p1	(T)10	10	123429	123438	ndhI
	46	p1	(T)10	10	131244	131253	ycf1
	47	p1	(A)10	10	132879	132888	ycf1
	48	p1	(T)12	12	133155	133166	ycf1	IR
	49	p1	(A)10	10	135017	135026	trnN-trnR
	50	p1	(A)12	12	144473	144484	trnV-rps7
	51	p1	(G)10	10	145548	145557	trnV-rps7
	52	p1	(A)10	10	159504	159513	rpl2-rps19
GBC	1	p1	(A)10	10	3871	3880	trnK intron	LSC
	2	p1	(A)10	10	5249	5258	trnK-rps16
	3	p1	(A)11	11	9899	9909	trnS-trnG
	4	p1	(A)13	13	14537	14549	atpF-atpH
	5	p1	(T)14	14	14673	14686	atpF-atpH
	6	p1	(T)11	11	17793	17803	rps2-rpoC2
	7	p1	(T)11	11	20039	20049	rpoC2
	8	p1	(A)12	12	30454	30465	petN-psbM
	9	p1	(T)11	11	31096	31106	petN-psbM
	10	p1	(A)10	10	32167	32176	psbM-trnD
	11	p1	(T)10	10	33453	33462	trnE-trnT
	12	p2	(AT)6	12	33779	33790	trnE-trnT
	13	p1	(A)11	11	38400	38410	trnS-psbZ
	14	p1	(A)10	10	38934	38943	psbZ-trnG
	15	p1	(T)10	10	45900	45909	ycf3 intron
	16	c	(A)10gaccccgatcggttgattcgttccaattcattgattgaatccggtataaatatcag(A)12	78	47168	47245	ycf3-trnS
	17	p1	(A)10	10	49602	49611	trnT-trnL
	18	p1	(T)11	11	51353	51363	trnF-ndhJ
	19	p1	(T)10	10	56725	56734	atpB
	20	p1	(A)10	10	57307	57316	atpB-rbcL
	21	p1	(T)10	10	61117	61126	accD-psaI
	22	p1	(T)11	11	61240	61250	accD-psaI
	23	p1	(T)10	10	61969	61978	psaI-ycf4
	24	p1	(A)11	11	62327	62337	psaI-ycf4
	25	p1	(T)11	11	63253	63263	ycf4-cemA
	26	p1	(T)12	12	63517	63528	ycf4-cemA
	27	p1	(G)11	11	63636	63646	ycf4-cemA
	28	p1	(T)11	11	66230	66240	petA-psbJ
	29	p1	(A)11	11	66403	66413	petA-psbJ
	30	p1	(T)11	11	67897	67907	psbE-petL
	31	p1	(G)11	11	69244	69254	petG-trnW
	32	c	(G)10attc(T)10	24	69441	69464	trnW-trnP
	33	p1	(T)14	14	70210	70223	psaJ-rpl33
	34	p1	(A)12	12	73663	73674	clpP intron
	35	p1	(A)14	14	84248	84261	rpl14-rpl16
	36	p1	(T)10	10	84984	84993	rpl16 intron
	37	p1	(T)10	10	87442	87451	rps19-rpl2	IR
	38	p1	(C)10	10	101398	101407	rps7-trnV
	39	p1	(T)12	12	102471	102482	rps7-trnV
	40	p1	(T)10	10	111929	111938	trnR-trnN
	41	p1	(A)12	12	113789	113800	ycf1
	42	p1	(T)12	12	116714	116725	ndhF-rpl32	SSC
	43	p1	(A)14	14	117591	117604	rpl32-trnV
	44	p1	(T)13	13	117769	117781	rpl32-trnV
	45	p1	(T)10	10	123429	123438	ndhI
	46	p1	(T)10	10	131244	131253	ycf1
	47	p1	(A)10	10	132879	132888	ycf1
	48	p1	(T)12	12	133155	133166	ycf1	IR
	49	p1	(A)10	10	135017	135026	trnN-trnR
	50	p1	(A)12	12	144473	144484	trnV-rps7
	51	p1	(G)10	10	145548	145557	trnV-rps7
	52	p1	(A)10	10	159504	159513	rpl2-rps19
TRB	1	p1	(A)10	10	3914	3923	trnK intron	LSC
	2	p1	(T)10	10	4306	4315	trnK intron
	3	p1	(A)11	11	4715	4725	trnK-rps16
	4	p1	(A)11	11	5322	5332	trnK-rps16
	5	p1	(T)12	12	6107	6118	rps16 intron
	6	p1	(A)10	10	7107	7116	rps16-trnQ
	7	p1	(T)10	10	9192	9201	psbK-psbI
	8	p1	(A)12	12	9616	9627	psbI-trnS
	9	p1	(T)10	10	13300	13309	atpA-atpF
	10	p1	(A)11	11	14679	14689	atpF-atpH
	11	p1	(T)10	10	14813	14822	atpF-atpH
	12	p1	(A)10	10	16209	16218	atpH-atpI
	13	c	(T)10cccgtttctggtggtatcaagataccactgtgtcgggatatcttatctgtctctccaggaaaatggatatccccagaaaatattttcagttcaatcc(T)11	118	20056	20173	rpoC2
	14	p1	(A)13	13	30765	30777	petN-psbM
	15	p1	(T)13	13	31407	31419	psbM-trnD
	16	c	(A)13ccagacccaatacggtatctcttgaaag(A)11	52	32337	32388	psbM-trnD
	17	p1	(T)15	15	33665	33679	trnE-trnT
	18	p2	(AT)6	12	33996	34007	trnE-trnT
	19	p1	(A)11	11	38615	38625	trnS-psbZ
	20	p1	(T)10	10	38768	38777	trnS-psbZ
	21	c	(A)10ttagagggaggggtcaaacttctggaacttgaatg(A)10	55	39107	39161	psbZ-trnG
	22	p1	(T)10	10	45705	45714	ycf3 intron
	23	c	(A)10gaccccgatcggttgattcgttccaattcattgattgaatccggtataaatatcagc(A)11	78	47624	47701	ycf3-trnS
	24	p2	(TA)6	12	49050	49061	rps4-trnT
	25	p1	(T)10	10	49655	49664	trnT-trnL
	26	p1	(A)14	14	50111	50124	trnT-trnL
	27	p1	(T)13	13	51498	51510	trnF-ndhJ
	28	p1	(T)10	10	56867	56876	atpB
	29	c	(A)11gtaagggattagaaacttgaaaagcaaggattgggttgcgccatacatatgaaagagtatacaataatgatgtatttgatgaatcaaataccatggtct(A)10	120	57450	57569	atpB-rbcL
	30	p1	(T)11	11	59565	59575	rbcL-accD
	31	p1	(T)10	10	61254	61263	accD-psaI
	32	p1	(T)11	11	61377	61387	accD-psaI
	33	p1	(T)10	10	62106	62115	psaI-ycf4
	34	p1	(A)10	10	62464	62473	psaI-ycf4
	35	p1	(T)12	12	63389	63400	ycf4-cemA
	36	p1	(T)10	10	66368	66377	petA-psbJ
	37	p1	(A)13	13	66541	66553	petA-psbJ
	38	p1	(T)11	11	68037	68047	psbE-petL
	39	p1	(A)11	11	68439	68449	psbE-petL
	40	p1	(T)11	11	70367	70377	psaJ-rpl33
	41	p1	(T)10	10	73541	73550	clpP intron
	42	p1	(A)11	11	73800	73810	clpP intron
	43	p1	(T)10	10	74614	74623	clpP intron
	44	p1	(T)10	10	75526	75535	clpP-psbB
	45	c	(T)10ctaaagaataaaaaaaatgaaataaattcaattgatttaaaacttatttga(T)10	71	81118	81188	petD-rpoA
	46	p1	(A)14	14	84360	84373	rpl14-rpl16
	47	p1	(T)10	10	85548	85557	rpl16 intron
	48	p1	(G)10	10	97419	97428	ycf15-trnL	IR
	49	p1	(C)10	10	101511	101520	rps7-trnV
	50	p1	(T)11	11	102584	102594	rps7-trnV
	51	p1	(T)10	10	112048	112057	trnR-trnN
	52	p1	(A)12	12	113902	113913	ycf1
	53	p1	(A)10	10	116334	116343	ndhF-rpl32	SSC
	54	p1	(T)10	10	116790	116799	ndhF-rpl32
	55	c	(A)10gtaagtaacgatttccattcactaatgttttgaaccgatgaatttgtctactgaattctaaaaaaaggggtttggcccttcttttgttttggaatttg(A)12	120	117557	117676	rpl32-trnL
	56	p1	(T)11	11	117841	117851	rpl32-trnV
	57	p1	(T)10	10	131322	131331	ycf1
	58	p1	(A)10	10	132957	132966	ycf1
	59	p1	(T)12	12	133227	133238	ycf1	IR
	60	p1	(A)10	10	135083	135092	trnN-trnR
	61	p1	(A)11	11	144546	144556	trnV-rps7
	62	p1	(G)10	10	145620	145629	trnV-rps7
	63	p1	(C)10	10	149712	149721	trnL-ycf15
TZG	1	p1	(A)10	10	3914	3923	trnK intron	LSC
	2	p1	(A)10	10	4099	4108	trnK intron
	3	p1	(T)10	10	4307	4316	trnK intron
	4	p1	(A)12	12	4716	4727	trnK-rps16
	5	p1	(T)12	12	6109	6120	rps16 intron
	6	p1	(T)11	11	9100	9110	psbK-psbI
	7	p1	(A)11	11	9518	9528	psbI-trnS
	8	p1	(A)10	10	9704	9713	trnS-trnG
	9	p1	(T)10	10	10281	10290	trnS-trnG
	10	p1	(T)10	10	13201	13210	atpA-atpF
	11	p1	(A)11	11	14354	14364	atpF intron
	12	p1	(A)10	10	14581	14590	atpF-atpH
	13	p1	(T)10	10	14724	14733	atpF-atpH
	14	p1	(A)10	10	16151	16160	atpH-atpI
	15	p1	(T)11	11	17869	17879	rps2-rpoC2
	16	p1	(T)11	11	20094	20104	rpoC2
	17	p1	(A)12	12	30717	30728	petN-psbM
	18	p1	(T)12	12	31358	31369	psbM-trnD
	19	p1	(A)11	11	32287	32297	psbM-trnD
	20	p1	(A)12	12	32425	32436	psbM-trnD
	21	p1	(T)11	11	33713	33723	trnE-trnT
	22	p2	(AT)6	12	34040	34051	trnE-trnT
	23	p1	(A)10	10	34263	34272	trnT-psbD
	24	p1	(T)10	10	34645	34654	trnT-psbD
	25	p1	(A)12	12	38663	38674	trnS-psbZ
	26	p1	(A)10	10	39155	39164	psbZ-trnG
	27	p1	(A)10	10	39596	39605	trnG-trnfM
	28	c	(T)11aatctactctatcgaattgaatgagatttctcatcgatctatccttatcctttatttccc(T)12	83	45719	45801	ycf3 intron
	29	p1	(T)11	11	46355	46365	ycf3 intron
	30	c	(A)10gaccccaatcggttgattcgttccaattcattgattgaatccggtataaatatcagc(A)12ggagcgccgccttggtaaacaagatatatatccttattggttttaacagtttttc(A)10	144	47644	47787	ycf3-trnS
	31	c	(T)11cattttttgaattcaaattcaaatttcatttgaaatgc(T)12	61	49629	49689	trnT-trnL
	32	p1	(A)13	13	50136	50148	trnT-trnL
	33	p1	(T)13	13	51521	51533	trnF-ndhJ
	34	p1	(T)10	10	56891	56900	atpB
	35	c	(A)11gtaagggattagaaacttgaaaagcaaggattgggttgcgccatacatatgaaagagtatacaataatgatgtatttgattcatcaaataccatggtct(A)10	120	57466	57585	atpB-rbcL
	36	p1	(T)10	10	59581	59590	rbcL-accD
	37	p1	(T)10	10	61268	61277	accD-psaI
	38	p1	(T)10	10	61391	61400	accD-psaI
	39	p1	(T)11	11	62119	62129	psaI-ycf4
	40	p1	(A)10	10	62478	62487	psaI-ycf4
	41	p1	(T)10	10	63403	63412	ycf4-cemA
	42	c	(T)11gccactcggttttgattatcacaatattcttcagaaaattatctcaaatattccttcaaatattcctggattatgctctggacagcctgcgaa(T)10	114	63563	63676	ycf4-cemA
	43	p1	(A)12	12	66547	66558	petA-psbJ
	44	p1	(T)11	11	68042	68052	psbE-petL
	45	p2	(TA)6	12	68257	68268	psbE-petL
	46	p1	(A)11	11	68444	68454	psbE-petL
	47	p1	(T)13	13	69616	69628	trnW-trnP
	48	p1	(T)11	11	70376	70386	psaJ-rpl33
	49	p1	(A)12	12	73806	73817	clpP intron
	50	p1	(T)13	13	75530	75542	clpP-psbB
	51	p1	(A)10	10	81161	81170	petD-rpoA
	52	c	(A)11ggacgaagt(A)13	33	84392	84424	rpl14-rpl16
	53	p1	(T)10	10	85149	85158	rpl16 intron
	54	p1	(G)10	10	97481	97490	ycf15-trnL	IR
	55	p1	(C)10	10	101573	101582	rps7-trnV
	56	p1	(T)12	12	102646	102657	rps7-trnV
	57	p1	(T)10	10	112104	112113	trnR-trnN
	58	p1	(A)12	12	113964	113975	ycf1
	59	p1	(A)10	10	116420	116429	ndhF-rpl32	SSC
	60	c	(A)13gattaa(T)11	30	116842	116871	ndhF-rpl32
	61	c	(A)11gtaagtaacgatttctattcactaatgttttgaaccgatgaatttgtctactgaattctcaaaaaaggggtttggcccttcttttgttttggaatttg(A)11	120	117629	117748	rpl32-trnL
	62	p1	(T)11	11	117913	117923	rpl32-trnL
	63	p1	(T)10	10	125492	125501	ndhA intron
	64	p1	(T)10	10	131386	131395	ycf1
	65	p1	(A)10	10	133021	133030	ycf1
	66	p1	(T)12	12	133297	133308	ycf1	IR
	67	p1	(A)10	10	135159	135168	trnN-trnR
	68	p1	(A)12	12	144615	144626	trnV-rps7
	69	p1	(G)10	10	145690	145699	trnV-rps7
	70	p1	(C)10	10	149782	149791	trnL-ycf15
Ts	1	p1	(A)10	10	4127	4136	trnK intron	LSC
	2	p1	(T)10	10	4335	4344	trnK intron
	3	p1	(A)13	13	4744	4756	trnK-rps16
	4	p1	(T)12	12	6138	6149	rps16 intron
	5	p1	(T)11	11	9129	9139	psbK-psbI
	6	p1	(A)12	12	9547	9558	psbI-trnS
	7	p1	(A)10	10	9734	9743	trnS-trnG
	8	p1	(T)10	10	10311	10320	trnS-trnG
	9	p1	(T)10	10	13231	13240	atpA-atpF
	10	p1	(A)10	10	14384	14393	atpF intron
	11	p1	(A)10	10	14610	14619	atpF-atpH
	12	p1	(T)10	10	14753	14762	atpF-atpH
	13	p1	(A)10	10	16180	16189	atpH-atpI
	14	p1	(T)12	12	17898	17909	rps2-rpoC2
	15	p1	(T)11	11	20124	20134	rpoC2
	16	p1	(A)12	12	30747	30758	petN-psbM
	17	p1	(T)12	12	31388	31399	psbM-trnD
	18	p1	(A)11	11	32317	32327	psbM-trnD
	19	p1	(A)12	12	32455	32466	psbM-trnD
	20	p1	(T)11	11	33743	33753	trnE-trnT
	21	p2	(AT)6	12	34070	34081	trnE-trnT
	22	p1	(A)10	10	34293	34302	trnT-psbD
	23	p1	(T)10	10	34675	34684	trnT-psbD
	24	p1	(A)12	12	38693	38704	trnS-psbZ
	25	p1	(A)10	10	39185	39194	psbZ-trnG
	26	p1	(A)10	10	39626	39635	trnG-trnfM
	27	c	(T)11aatctactctatcgaattgaatgagatttctcatcgatctatccttatcctttatttccc(T)12	83	45749	45831	ycf3 intron
	28	p1	(T)11	11	46385	46395	ycf3 intron
	29	c	(A)10gaccccaatcggttgattcgttccaattcattgattgaatccggtataaatatcagc(A)12	79	47674	47752	ycf3-trnS
	30	c	(T)11cattttttgaattcaaattcaaatttcatttgaaatgc(T)11	60	49658	49717	trnT-trnL
	31	p1	(A)13	13	50164	50176	trnT-trnL
	32	p1	(T)13	13	51549	51561	trnF-ndhJ
	33	p1	(T)10	10	56919	56928	atpB
	34	c	(A)11gtaagggattagaaacttgaaaagcaaggattgggttgcgccatacatatgaaagagtatacaataatgatgtatttgattcatcaaataccatggtct(A)10	120	57494	57613	atpB-rbcL
	35	p1	(T)10	10	59609	59618	rbcL-accD
	36	p1	(T)10	10	61296	61305	accD-psaI
	37	p1	(T)10	10	61419	61428	accD-psaI
	38	p1	(T)11	11	62147	62157	psaI-ycf4
	39	p1	(A)10	10	62506	62515	psaI-ycf4
	40	p1	(T)12	12	63431	63442	ycf4-cemA
	41	c	(T)11gccactcggttttgattatcacaatattcttcagaaaattatctcaaatattccttcaaatattcctggattatgctctggacagcctgcgaa(T)10	114	63593	63706	ycf4-cemA
	42	p1	(A)12	12	66577	66588	petA-psbJ
	43	p1	(T)11	11	68072	68082	psbE-petL
	44	p2	(TA)6	12	68287	68298	psbE-petL
	45	p1	(A)11	11	68474	68484	psbE-petL
	46	c	(G)10attc(T)13	27	69633	69659	trnW-trnP
	47	p1	(T)11	11	70407	70417	psaJ-rpl33
	48	p1	(A)13	13	73837	73849	clpP intron
	49	p1	(T)13	13	75562	75574	clpP-psbB
	50	p1	(A)10	10	81193	81202	petD-rpoA
	51	c	(A)11ggacgaagt(A)13	33	84424	84456	rpl14-rpl16
	52	p1	(T)10	10	85181	85190	rpl16 intron
	53	p1	(G)10	10	97512	97521	ycf15-trnL	IR
	54	p1	(C)10	10	101604	101613	rps7-trnV
	55	p1	(T)12	12	102677	102688	rps7-trnV
	56	p1	(T)10	10	112135	112144	trnR-trnN
	57	p1	(A)12	12	113995	114006	ycf1
	58	c	(A)10taataataacttgtgtttttattcttaattaattaattgtttctgattccccagctcttatctcttttgcaagggattaat(A)10	101	116361	116461	ndhF-rpl32	SSC
	59	c	(A)11gattaa(T)11	28	116874	116901	ndhF-rpl32
	60	c	(A)11gtaagtaacgatttctattcactaatgttttgaaccgatgaatttgtctactgaattctcaaaaaaggggtttggcccttcttttgttttggaatttg(A)11	120	117659	117778	rpl32-trnL
	61	p1	(T)11	11	117943	117953	rpl32-trnL
	62	p1	(T)10	10	125522	125531	ndhA intron
	63	p1	(T)10	10	131416	131425	ycf1
	64	p1	(A)10	10	133051	133060	ycf1
	65	p1	(T)12	12	133327	133338	ycf1	IR
	66	p1	(A)10	10	135189	135198	trnN-trnR
	67	p1	(A)12	12	144645	144656	trnV-rps7
	68	p1	(G)10	10	145720	145729	trnV-rps7
	69	p1	(C)10	10	149812	149821	trnL-ycf15
Tg	1	p1	(A)10	10	303	312	trnH-psbA	LSC
	2	p1	(A)11	11	3996	4006	trnK intron
	3	p1	(A)10	10	4162	4171	trnK intron
	4	p1	(A)11	11	4778	4788	trnK-rps16
	5	p1	(T)12	12	9061	9072	psbK-psbI
	6	p1	(A)10	10	9666	9675	trnS-trnG
	7	p1	(A)13	13	9869	9881	trnS-trnG
	8	p1	(T)10	10	10247	10256	trnS-trnG
	9	p1	(T)11	11	10649	10659	trnG intron
	10	p1	(T)10	10	13180	13189	atpA-atpF
	11	p1	(A)11	11	14557	14567	atpF-atpH
	12	c	(T)10g(T)11	22	14691	14712	atpF-atpH
	13	p1	(A)11	11	16160	16170	atpH-atpI
	14	p1	(T)10	10	17892	17901	rps2-rpoC2
	15	c	(T)10ctcgtttctggtggtatcaagataccactgtgtcgggatatcttatctgtctctccaggaaaatggatatccccagaaaatattttcagttcaatcc(T)11	118	20010	20127	rpoC2
	16	p1	(A)11	11	30727	30737	petN-psbM
	17	p1	(T)11	11	31374	31384	psbM-trnD
	18	p1	(A)10	10	32308	32317	psbM-trnD
	19	p1	(A)11	11	32445	32455	psbM-trnD
	20	p1	(T)12	12	33740	33751	trnE-trnT
	21	p2	(AT)6	12	34068	34079	trnE-trnT
	22	p1	(A)10	10	38677	38686	trnS-psbZ
	23	p1	(T)10	10	38829	38838	trnS-psbZ
	24	c	(A)11ttagagggaggggtcaaacttctggaacttgaatg(A)10	56	39165	39220	psbZ-trnG
	25	p1	(A)10	10	39609	39618	trnG-trnfM
	26	c	(T)10aatctactctatcgaattgaatgagatttctcatcgatctatccttatccttttttccc(T)10	79	45533	45611	ycf3 intron
	27	p1	(T)10	10	47113	47122	ycf3 intron
	28	c	(A)11gaccccgatcggttgattcgttccaattcattgattgaatccggtataaatatcag(A)11	78	47433	47510	ycf3-trnS
	29	c	(T)10catttttgaattcaaattcaaatttcatttgaaatgc(T)11	58	49336	49393	trnT-trnL
	30	p1	(A)11	11	49840	49850	trnT-trnL
	31	p1	(T)11	11	51225	51235	trnF-ndhJ
	32	p1	(T)10	10	51499	51508	trnF-ndhJ
	33	c	(T)12ctatttaatttatttagatttagtccattc(ATA)5	57	51692	51748	trnF-ndhJ
	34	p1	(T)10	10	59710	59719	rbcL-accD
	35	p1	(T)11	11	61519	61529	accD-psaI
	36	p1	(T)12	12	62248	62259	psaI-ycf4
	37	p1	(T)10	10	63533	63542	ycf4-cemA
	38	p1	(T)11	11	63803	63813	ycf4-cemA
	39	p1	(T)11	11	66515	66525	petA-psbJ
	40	p1	(A)13	13	66688	66700	petA-psbJ
	41	p1	(T)10	10	68184	68193	psbE-petL
	42	p1	(A)10	10	68586	68595	psbE-petL
	43	p1	(T)12	12	69737	69748	trnW-trnP
	44	p1	(T)13	13	70486	70498	psaJ-rpl33
	45	p1	(A)13	13	73989	74001	clpP intron
	46	p1	(T)10	10	81289	81298	petD-rpoA
	47	p1	(A)11	11	84536	84546	rpl14-rpl16
	48	p1	(C)10	10	101689	101698	rps7-trnV	IR
	49	p1	(T)13	13	102750	102762	rps7-trnV
	50	c	(T)10atttaccattcatggtttttttaaatcgagtatgcccgtcccaattggcata(T)10	72	112196	112267	trnR-trnN
	51	p1	(A)12	12	114057	114068	ycf1
	52	p1	(A)11	11	114790	114800	ndhF	SSC
	53	c	(A)11gtaagtaacgatttccattcactaatgttttgaaccgatgaatttgtctactgaattcgaaaaaaaggggtttggtccttcttttgttttggaatttg(A)11	120	117610	117729	ndhF-rpl32
	54	p1	(T)12	12	117907	117918	ndhF-rpl32
	55	p1	(T)11	11	118938	118948	trnL-ccsA
	56	p1	(A)11	11	121880	121890	ndhD-psaC
	57	p1	(T)11	11	126091	126101	ndhA intron
	58	p1	(T)10	10	128288	128297	rps15-ycf1
	59	p1	(A)10	10	130755	130764	ycf1
	60	p1	(T)10	10	131357	131366	ycf1
	61	p1	(A)10	10	132992	133001	ycf1
	62	p1	(T)12	12	133268	133279	ycf1	IR
	63	c	(A)10tatgccaattgggacgggcatactcgatttaaaaaaaccatgaatggtaaat(A)10	72	135069	135140	trnN-trnR
	64	p1	(A)13	13	144574	144586	trnV-rps7
	65	p1	(G)10	10	145638	145647	trnV-rps7
Tsy	1	p1	(A)10	10	4149	4158	trnK intron	LSC
	2	p1	(T)10	10	4357	4366	trnK intron
	3	p1	(A)11	11	4766	4776	trnK-rps16
	4	p1	(T)10	10	4897	4906	trnK-rps16
	5	p1	(A)10	10	5376	5385	trnK-rps16
	6	p1	(T)12	12	6160	6171	rps16 intron
	7	p1	(T)12	12	9131	9142	psbK-psbI
	8	p1	(A)11	11	9550	9560	psbI-trnS
	9	p1	(A)11	11	9736	9746	trnS-trnG
	10	p1	(A)10	10	9940	9949	trnS-trnG
	11	p1	(T)10	10	10315	10324	trnS-trnG
	12	p1	(T)10	10	13235	13244	atpA-atpF
	13	p1	(A)11	11	14388	14398	atpF intron
	14	p1	(A)10	10	14615	14624	atpF-atpH
	15	c	(T)11g(T)11	23	14748	14770	atpF-atpH
	16	p1	(A)11	11	16188	16198	atpH-atpI
	17	p1	(T)11	11	17907	17917	rps2-rpoC2
	18	p1	(T)11	11	20132	20142	rpoC2
	19	p1	(A)12	12	30755	30766	petN-psbM
	20	p1	(T)12	12	31396	31407	psbM-trnD
	21	p1	(A)10	10	32325	32334	psbM-trnD
	22	p1	(A)12	12	32462	32473	psbM-trnD
	23	p1	(T)12	12	33750	33761	trnE-trnT
	24	p2	(AT)6	12	34078	34089	trnE-trnT
	25	p1	(A)10	10	34301	34310	trnT-psbD
	26	p1	(T)10	10	34683	34692	trnT-psbD
	27	p1	(A)12	12	38701	38712	trnS-psbZ
	28	c	(T)11aatctactctatcgaattgaatgagatttctcatcgatctatccttatcctttatttccc(T)12	83	45747	45829	ycf3 intron
	29	p1	(T)10	10	46383	46392	ycf3 intron
	30	c	(A)10gaccccaatcggttgattcgttccaattcattgattgaatccggtataaatatcagc(A)13	80	47671	47750	ycf3-trnS
	31	p1	(T)12	12	49694	49705	trnT-trnL
	32	p1	(A)13	13	50152	50164	trnT-trnL
	33	p1	(T)12	12	51537	51548	trnF-ndhJ
	34	p1	(T)10	10	56906	56915	atpB
	35	c	(A)10gtaagggattagaaacttgaaaagcaaggattgggttgcgccatacatatgaaagagtatacaataatgatgtatttgatgaatcaaataccatggtct(A)10	119	57481	57599	atpB-rbcL
	36	p1	(T)11	11	59595	59605	rbcL-accD
	37	p1	(T)10	10	61283	61292	accD-psaI
	38	p1	(T)11	11	62133	62143	psaI-ycf4
	39	p1	(A)10	10	62492	62501	psaI-ycf4
	40	p1	(T)13	13	63417	63429	ycf4-cemA
	41	c	(T)10gccactcggttttgattatcacaatattcttcagaaaattatctcaaatattccttcaaatattcctggattatgctctggacagcctgcgaa(T)11	114	63580	63693	ycf4-cemA
	42	p1	(A)12	12	66564	66575	petA-psbJ
	43	p1	(T)11	11	68059	68069	psbE-petL
	44	p2	(TA)6	12	68274	68285	psbE-petL
	45	p1	(A)11	11	68461	68471	psbE-petL
	46	p1	(T)14	14	69663	69676	trnW-trnP
	47	p1	(T)13	13	70424	70436	psaJ-rpl33
	48	p1	(A)11	11	73857	73867	clpP intron
	49	p1	(T)13	13	75580	75592	clpP-psbB
	50	p1	(A)10	10	80187	80196	petD intron
	51	p1	(A)10	10	81205	81214	petD-rpoA
	52	c	(A)11ggacgaagt(A)13	33	84436	84468	rpl14-rpl16
	53	p1	(T)10	10	85193	85202	rpl16 intron
	54	p1	(G)10	10	97499	97508	ycf15-trnL	IR
	55	p1	(C)10	10	101591	101600	rps7-trnV
	56	p1	(T)12	12	102664	102675	rps7-trnV
	57	p1	(T)10	10	112084	112093	trnR-trnN
	58	p1	(A)12	12	113944	113955	ycf1
	59	p1	(A)10	10	116310	116319	ndhF-rpl32	SSC
	60	c	(A)13gattaa(T)10	29	116823	116851	ndhF-rpl32
	61	c	(A)10gtaagtaacgatttctattcactaatgttttgaaccgatgaatttgtctactgaattctcaaaaaaggggtttggcccttcttttgttttggaatttg(A)11	119	117609	117727	rpl32-trnL
	62	p1	(T)11	11	117892	117902	rpl32-trnL
	63	p1	(T)10	10	125471	125480	ndhA intron
	64	p1	(T)10	10	131365	131374	ycf1
	65	p1	(A)10	10	133000	133009	ycf1
	66	p1	(T)12	12	133276	133287	ycf1	IR
	67	p1	(A)10	10	135138	135147	trnN-trnR
	68	p1	(A)12	12	144556	144567	trnV-rps7
	69	p1	(G)10	10	145631	145640	trnV-rps7
	70	p1	(C)10	10	149723	149732	trnL-ycf15
Tdi	1	p1	(A)10	10	4090	4099	trnK intron	LSC
	2	p1	(A)10	10	4706	4715	trnK-rps16
	3	p1	(A)11	11	4923	4933	trnK-rps16
	4	p1	(A)10	10	5193	5202	trnK-rps16
	5	p1	(A)10	10	7001	7010	rps16-trnQ
	6	p1	(T)10	10	9066	9075	psbK-psbI
	7	p1	(A)12	12	9853	9864	trnS-trnG
	8	p1	(T)10	10	13156	13165	atpA-atpF
	9	p1	(A)13	13	14533	14545	atpF-atpH
	10	p1	(T)14	14	14669	14682	atpF-atpH
	11	p1	(A)10	10	16059	16068	atpH-atpI
	12	c	(T)10cccgtttctggtggtatcaagataccactgtgtcgggatatcttatctgtctctccaggaaaatggatatccccagaaaagattttcagttcaatcc(T)11	118	19906	20023	rpoC2
	13	p1	(A)12	12	30624	30635	petN-psbM
	14	p1	(T)12	12	31277	31288	psbM-trnD
	15	p1	(A)10	10	32212	32221	psbM-trnD
	16	p1	(A)10	10	32349	32358	psbM-trnD
	17	p2	(AT)6	12	33960	33971	trnE-trnT
	18	c	(A)10ttagagggaggggtcaaacttctggaacttgaatg(A)10	55	39063	39117	psbZ-trnG
	19	c	(T)10aatctactctatcgaattgaatgagatttctcatcgatctatccttatccttttttccc(T)11	80	45435	45514	ycf3 intron
	20	p1	(T)10	10	46068	46077	ycf3 intron
	21	c	(A)12gaccccgatcggttgattcgttccaattcattgattgaatccggtataaatatcag(A)12	80	47336	47415	ycf3-trnS
	22	p1	(T)11	11	49281	49291	trnT-trnL
	23	p1	(A)12	12	49778	49789	trnT-trnL
	24	p1	(T)10	10	51170	51179	trnF-ndhJ
	25	p1	(T)10	10	51635	51644	trnF-ndhJ
	26	p1	(T)10	10	57021	57030	atpB
	27	p1	(A)10	10	57604	57613	atpB-rbcL
	28	p1	(T)11	11	61534	61544	accD-psaI
	29	p1	(T)11	11	62263	62273	psaI-ycf4
	30	p1	(A)11	11	62622	62632	psaI-ycf4
	31	p1	(T)11	11	63810	63820	ycf4-cemA
	32	c	(A)11tcatcag(A)10	28	66665	66692	petA-psbJ
	33	p1	(T)10	10	68161	68170	psbE-petL
	34	p5	(TTAAT)5	25	69481	69505	petG-trnW
	35	p1	(T)11	11	69715	69725	trnW-trnP
	36	p1	(T)13	13	70471	70483	psaJ-rpl33
	37	p1	(A)11	11	73932	73942	clpP intron
	38	p1	(T)10	10	75653	75662	clpP-psbB
	39	p1	(T)10	10	78148	78157	psbH-petB
	40	p1	(A)10	10	81263	81272	petD-rpoA
	41	p1	(A)12	12	84500	84511	rpl14-rpl16
	42	p1	(T)10	10	85686	85695	rpl16-rps3
	43	p1	(C)10	10	101636	101645	rps7-trnV	IR
	44	p1	(T)11	11	102709	102719	rps7-trnV
	45	p1	(T)10	10	112166	112175	trnR-trnN
	46	p1	(A)16	16	114026	114041	ycf1
	47	p1	(A)10	10	116472	116481	ndhF-rpl32	SSC
	48	p1	(T)13	13	116930	116942	ndhF-rpl32
	49	c	(A)10gtaagtaacgatttccattcactaatgttttgaatcgatgaatttgtctactgaattctaaaaaagggggtttggtccttcttttgttttggaatttg(A)11	119	117702	117820	rpl32-trnL
	50	p1	(T)12	12	117985	117996	rpl32-trnL
	51	p1	(A)10	10	121670	121679	ndhE-ndhG
	52	p1	(T)10	10	125877	125886	ndhA intron
	53	p1	(A)10	10	130599	130608	ycf1
	54	p1	(T)10	10	131201	131210	ycf1
	55	p1	(A)10	10	132836	132845	ycf1
	56	p1	(T)16	16	133093	133108	ycf1	IR
	57	p1	(A)10	10	134959	134968	trnN-trnR
	58	p1	(A)11	11	144415	144425	trnV-rps7
	59	p1	(G)10	10	145489	145498	trnV-rps7
Tyg	1	p1	(A)10	10	3917	3926	trnK intron	LSC
	2	p1	(A)10	10	5295	5304	trnK-rps16
	3	p1	(A)11	11	9945	9955	trnS-trnG
	4	p1	(A)13	13	14583	14595	atpF-atpH
	5	p1	(T)14	14	14719	14732	atpF-atpH
	6	p1	(T)11	11	17839	17849	rps2-rpoC2
	7	p1	(T)11	11	20085	20095	rpoC2
	8	p1	(A)12	12	30500	30511	petN-psbM
	9	p1	(T)11	11	31142	31152	petN-psbM
	10	p1	(A)10	10	32213	32222	psbM-trnD
	11	p1	(T)10	10	33499	33508	trnE-trnT
	12	p2	(AT)6	12	33825	33836	trnE-trnT
	13	p1	(A)11	11	38446	38456	trnS-psbZ
	14	p1	(A)10	10	38980	38989	psbZ-trnG
	15	p1	(T)10	10	45946	45955	ycf3 intron
	16	c	(A)10gaccccgatcggttgattcgttccaattcattgattgaatccggtataaatatcag(A)12	78	47214	47291	ycf3-trnS
	17	p1	(A)10	10	49648	49657	trnT-trnL
	18	p1	(T)11	11	51399	51409	trnF-ndhJ
	19	p1	(T)10	10	56771	56780	atpB
	20	p1	(A)10	10	57353	57362	atpB-rbcL
	21	p1	(T)10	10	61163	61172	accD-psaI
	22	p1	(T)11	11	61286	61296	accD-psaI
	23	p1	(T)10	10	62015	62024	psaI-ycf4
	24	p1	(A)11	11	62373	62383	psaI-ycf4
	25	p1	(T)11	11	63299	63309	ycf4-cemA
	26	p1	(T)12	12	63563	63574	ycf4-cemA
	27	p1	(G)11	11	63682	63692	ycf4-cemA
	28	p1	(T)11	11	66276	66286	petA-psbJ
	29	p1	(A)11	11	66449	66459	petA-psbJ
	30	p1	(T)11	11	67943	67953	psbE-petL
	31	p1	(G)11	11	69290	69300	petG-trnW
	32	c	(G)10attc(T)10	24	69487	69510	trnW-trnP
	33	p1	(T)14	14	70256	70269	psaJ-rpl33
	34	p1	(A)12	12	73709	73720	clpP intron
	35	p1	(A)14	14	84294	84307	rpl14-rpl16
	36	p1	(T)10	10	85030	85039	rpl16 intron
	37	p1	(T)10	10	87488	87497	rps19-rpl2	IR
	38	p1	(C)10	10	101444	101453	rps7-trnV
	39	p1	(T)12	12	102517	102528	rps7-trnV
	40	p1	(T)10	10	111975	111984	trnR-trnN
	41	p1	(A)12	12	113835	113846	ycf1
	42	p1	(T)12	12	116760	116771	ndhF-rpl32	SSC
	43	p1	(A)14	14	117637	117650	rpl32-trnV
	44	p1	(T)13	13	117815	117827	rpl32-trnV
	45	p1	(T)10	10	123475	123484	ndhI
	46	p1	(T)10	10	131290	131299	ycf1
	47	p1	(A)10	10	132925	132934	ycf1
	48	p1	(T)12	12	133201	133212	ycf1	IR
	49	p1	(A)10	10	135063	135072	trnN-trnR
	50	p1	(A)12	12	144519	144530	trnV-rps7
	51	p1	(G)10	10	145594	145603	trnV-rps7
	52	p1	(A)10	10	159550	159559	rpl2-rps19
