# Supplementary material for: Chloroplast genome sequence of triploid Toxicodendron vernicifluum and comparative analyses with other lacquer chloroplast genomes
Source: BMC Genomics. 2023 Jan 31;24:56. doi: 10.1186/s12864-023-09154-2 (PMC9887819; doi:10.1186/s12864-023-09154-2)
Supplement: Supplementary file 1 — Additional file 1: Table S1. List of genes in the Toxicodendron chloroplast genomes. Table S2. SSR repeats in the ten cp genomes. Table S3. Ts and Tv in non-coding regions of the nine plastomes, compared with DHP. Table S4. Genetic distance among the 15 samples. [file 12864_2023_9154_MOESM1_ESM.zip › Table S3.xlsx]

## Sheet: Table S3
Table S3 Ts and Tv in non-coding regions of the nine plastomes, compared with DHP
	DHP-GBC							DHP-TZT							DHP-TZG							DHP-TRB							DHP-Ts							DHP-Tg							DHP-Tsy
	Ts		Tv					Ts		Tv					Ts		Tv					Ts		Tv					Ts		Tv					Ts		Tv					Ts		Tv
	AG	CT	AT	AC	GT	CG		AG	CT	AT	AC	GT	CG		AG	CT	AT	AC	GT	CG		AG	CT	AT	AC	GT	CG		AG	CT	AT	AC	GT	CG		AG	CT	AT	AC	GT	CG		AG	CT	AT	AC	GT	CG
1	atpB-rbcL	atpB-rbcL	atpB-rbcL	/	/	/		rrn16-trnV	ycf15-ycf2	ccsA-ndhD	rpl2-trnH	trnV-rps7	ndhF-rpl32		rpl2-trnH	trnV-rps17	ndhG-ndhI	rpl2-trnH	trnV-rps7	ndhA intron		rpl2-trnH	rps15-ycf1	ndhG-ndhI	trnL-ycf15	trnV-rps7	ndhA intron									ndhB-trnL	ndhB-trnL	trnR-rrn5S	trnV-rps12	trnL-ycf15	trnI-rpl23		ndhB-trnL	trnV-rps12	ndhG-ndhI	trnL-ycf15	trnV-rps12	ndhA intron
2	atpB-rbcL	atpB-rbcL						ndhD-psaC	trnN-trnR	trnL-ccsA	trnA-trnI	ndhH-rps15	infA-rps8		ndhB-trnL	rrn23-trnA	ndhE-ndhG	trnL-ycf15	rps15-ycf1	ndhG-ndhI		ndhB-trnL	ndhH-rps15	ndhE-ndhG	rps7-ndhB	ycf1-trnN	ndhG-ndhI									trnA intron	rps12-rps7	ndhG-ndhI	ndhA intron	trnR-rrn5S	ndhA intron		rps15-ycf1	rrn23-trnA	ndhE-ndhG	rps15-ycf1	trnV-rps12	ndhG-ndhI
3								ccsA-ndhD	rps15-ycf1	rpl32-trnL	trnA intron	ndhA intron	rpl36-infA		rps15-ycf1	rps15-ycf1	ccsA-ndhD	rps15-ycf1	ndhI-ndhA	psaC-ndhE		rps15-ycf1	ndhA intron	ccsA-ndhD	rps15-ycf1	rps15-ycf1	psaC-ndhE									ndhA intron	rps15-ycf1	ndhE-ndhG	ndhA intron	ndhA intron	rpl32-trnL		ndhA intron	rps15-ycf1	ndhF-rpl32	rps15-ycf1	trnV-rps12	psaC-ndhE
4								rpl32-trnL	ndhA intron	trnN-ndhF	ndhA intron	ndhI-ndhA	rpl20-clpP		ndhA intron	ndhH-rps15	ndhF-rpl32	ndhH-rps15	ndhG-ndhI	ndhD-psaC		ndhA intron	ndhG-ndhI	ndhF-rpl32	ndhH-rps15	ndhA intron	rpl32-trnL									ndhD-psaC	ndhH-rps15	ccsA-ndhD	ndhA intron	ndhA intron	ndhF-rpl32		ndhA intron	rps15-ycf1	rpl36-infA	ndhH-rps15	rps15-ycf1	ndhD-psaC
5								ndhF-rpl32	ndhG-ndhI	clpP intron	ndhE-ndhG	ndhE-ndhG	ycf4-cemA		ndhG-ndhI	ndhA intron	rpl36-infA	ndhA intron	trnL-ccsA	rpl32-trnL		ndhE-ndhG	ndhD-psaC	rps19-rpl2	ndhA intron	ndhI-ndhA	ndhF-rpl32									rpl32-trnL	ndhA intron	ccsA-ndhD	ndhG-ndhI	ndhI-ndhA	ndhF-rpl32		ndhG-ndhI	ndhH-rps15	clpP-psbB	ndhA intron	ndhI-ndhA	rpl32-trnL
6								trnR-trnN	ndhE-ndhG	psbE-petL	psaC-ndhE	ccsA-ndhD	trnL-trnF		ndhE-ndhG	ndhG-ndhI	clpP-psbB	ndhG-ndhI	rpl32-trnL	ndhF-rpl32		psaC-ndhE	ccsA-ndhD	infA-rps8	ndhG-ndhI	ndhG-ndhI	psbT-psbN									rpl32-trnL	ndhG-ndhI	trnL-ccsA	ndhE-ndhG	psaC-ndhE	ndhF-rpl32		ndhE-ndhG	ndhA intron	petG	ndhG-ndhI	rpl32-trnL	ndhF-rpl32
7								ycf2-ycf15	ndhD-psaC	trnF-ndhJ	ndhD-psaC	trnL-ccsA	rps4-trnT		ndhD-psaC	ndhD-psaC	psbE-petL	ndhE-ndhG	ndhF-rpl32	psbT-psbN		rpl32-trnL	rpl32-trnL	clpP-psbB	ndhE-ndhG	ndhE-ndhG	petG-trnW									rpl32-trnL	psaC-ndhE	rpl32-trnL	psaC-ndhE	ndhD-psaC	rpl23-trnI		ndhD-psaC	ndhA intron	psbE-petL	ndhG-ndhI	rpl32-trnL	psbT-psbN
8								rpl16 intron	ccsA-ndhD	rps4-trnT	rpl32-trnL	rpl32-trnL	trnE-trnT		rpl32-trnL	ccsA-ndhD	ycf4-cemA	psaC-ndhE	ycf15-trnL	petG-trnW		ndhF-rpl32	ndhF-rpl32	petD-rpoA	psaC-ndhE	psaC-ndhE	psbE-petL									rpl32-trnL	psaC-ndhE	ndhF-rpl32	psaC-ndhE	ccsA-ndhD	clpP-psbB		ndhD-psaC	ndhA intron	ycf4-cemA	ndhG-ndhI	rpl32-trnL	petG-trnW
9								petD intron	rpl32-trnL	psaA-ycf3	trnN-ndhF	ndhF-rpl32	atpF intron		ndhF-rpl32	rpl32-trnL	accD-psaI	ndhD-psaC	rpl16-rps3	ycf4-cemA		atpH-atpI	atpH-atpI	ycf4-cemA	ndhD-psaC	ccsA-ndhD	ycf4-cemA									rpl32-trnL	ccsA-ndhD	rrn5S-trnR	ndhD-psaC	trnL-ccsA	psbT-psbN		rpl32-trnL	ndhG-ndhI	ycf4-cemA	ndhE-ndhG	ndhF-rpl32	ycf4-cemA
10								petB intron	ndhF-rpl32	trnT-psbD	rps7-trnV	trnA intron	trnK intron		rpl32-trnL	ndhF-rpl32	atpB-rbcL	ccsA-ndhD	rpl16 intron	accD-psaI		atpF-atpH	atpF intron	accD-psaI	ccsA-ndhD	rpl32-trnL	accD-psaI									ndhF-rpl32	rpl32-trnL	rpl16 intron	ndhD-psaC	rpl32-trnL	rpl20-rps12		rpl32-trnL	ndhG-ndhI	accD-psJ	psaC-ndhE	ndhF-rpl32	accD-psJ
11								psbT-psbN	trnV-rrn16	rpoB-trnC	rpl16 intron	trnI-trnA			rps7-trnV	trnL-ndhB	ycf3-trnS	rpl32-trnL	rps8-rpl14	trnL-trnF		atpF intron	trnS-trnG	ycf3-trnS	rpl32-trnL	trnT-trnL	trnF-ndhJ									rps12-trnV	trnA intron	petD-rpoA	ccsA-ndhD	rpl32-trnL	rps18-rpl20		rpl32-trnL	ndhE-ndhG	atpB-rbcL	psaC-ndhE	ndhF-rpl32	trnF-ndhJ
12								rpl20-clpP	clpP intron	atpI-rps2	rps8-rpl14	rpl16-rps3			rps19-rpl2	rpl16-rps3	trnT-psbD	ndhF-rpl32	petD intron	trnT-trnL		trnG intron	trnQ-psbK	trnT-psbD	psbM-trnD	rps4-trnT	trnL-trnF									trnL-ndhB	trnL-ndhB	petD-rpoA	ccsA-ndhD	rpl32-trnL	psbE-petL		rpl32-trnL	ndhD-psaC	psbZ-trnG	psaC-ndhE	ndhF-rpl32	trnL-trnF
13								rps18-rpl20	rps18-rpl20	atpF intron	rpoA-rps11	rpl16 intron			rpl16 intron	rpl16 intron	trnE-trnT	rpl16 intron	petB intron	rps14-psaB		trnS-trnG	rps16-trnQ	psbM-trnD	petN-psbM	ycf3 intron	trnL intron									rps8-rpl14	rpl16 intron	petD-rpoA	rpl32-trnL	rpl32-trnL	psbE-petL		ndhF-rpl32	ndhD-psaC	psbZ-trnG	ndhD-psaC	ycf15-trnL	trnT-trnL
14								trnW-trnP	petG-trnW	trnR-atpA	petD-rpoA	psbH-petB			rps8-rpl14	rpl4-rpl16	atpH-atpI	rps8-rpl14	psbB-psbT	trnT-psbD		rps16-trnQ	rps16 intron	atpH-atpI	trnC-petN	psaA-ycf3	trnT-trnL									petB intron	rpl16 intron	clpP-psbB	rpl32-trnL	ndhF-rpl32	petA-psbJ		ndhF-rpl32	ndhD-psaC	ycf3-trnS	ndhD-psaC	ycf2-ycf15	rpl4-rpl16
15								petG-trnW	psbJ-psbL	trnG intron	petB-petD	clpP intron			rpl36-infA	infA-rps8	trnR-atpA	petD-rpoA	clpP-psbB	psbM-trnD		rps16 intron	trnK-rps16	trnR-atpA	rpoB-trnC	trnfM-rps14	rps14-psaB									psbT-psbN	infA-rps8	rps18-rpl20	rpl32-trnL	ndhF-rpl32	atpB-rbcL		ndhF-rpl32	ndhD-psaC	trnT-psbD	ccsA-ndhD	rpl16-rps3	trnT-psbD
16								psbE-petL	ycf4-cemA	rps16-trnQ	rpl20-clpP	rpl20-clpP			petD-rpoA	rpl36-infA	rps16-trnQ	petD intron	clpP intron	trnC-petN		trnK-rps16	trnK intron	psbK-psbI	rpoC1 intron	psbZ-trnG	trnT-psbD									psbB-psbT	petB intron	rps18-rpl20	ndhF-rpl32	rps12-trnV	trnL-trnF		trnA-rrn23S	ndhD-psaC	trnT-psbD	rpl32-trnL	rpl16 intron	trnT-psbD
17								psbE-petL	rbcL-accD	trnK intron	psaJ-rpl33	psaJ-rpl33			petD intron	petD-rpoA	trnK-rps16	petB intron	rpl20-clpP	trnR-atpA		trnK intron	psbA-trnK	rps16-trnQ	atpH-atpI	trnS-psbZ	psbM-trnD									clpP intron	psbT-psbN	petG-trnW	ndhF-rpl32	rps19-rpl2	trnT-trnL		rps12-trnV	ccsA-ndhD	trnT-psbD	rpl32-trnL	rpl16 intron	psbM-trnD
18								petA-psbJ	trnL intron	trnH-psbA	trnP-psaJ	petG-trnW			psbB-psbT	petB intron	trnK intron	clpP-psbB	psaJ-rpl33	trnG intron			trnK-rps16	trnK-rps16			trnC-petN									clpP intron	clpP-psbB	psbE-petL	ndhF-rpl32	rpl16-rps3	rps14-psaB		rpl16 intron	rpl32-trnL	trnE-trnT	rpl32-trnL	rpl4-rpl16	trnC-petN
19								ycf4-cemA	trnT-trnL		psbE-petL	petL-petG			clpP-psbB	psbT-psbN	trnH-psbA	clpP intron	trnW-trnP	psbA-trnK				trnK intron			trnG intron									rpl20-rps12	rps18-rpl20	ycf4-cemA	trnR-trnN	rpl16-rps3	trnE-trnT		rps8-rpl14	rpl32-trnL	atpH-atpI	rpl32-trnL	rps8-rpl14	trnG intron
20								trnM-atpE	rps4-trnT		rbcL-accD	psbE-petL			clpP intron	psbB-psbT		rpl20-clpP	petG-trnW	trnH-psbA				trnH-psbA			psbA-trnK									rpl33-rps18	rps18-rpl20	accD-psJ	trnL-ndhB	rpl16 intron	psbM-trnD		rpl36-infA	rpl32-trnL	trnR-atpA	rpl32-trnL	infA-rps8	psbA-trnK
21								trnV intron	ycf3 intron		atpB-rbcL	petA-psbJ			rpl20-clpP	clpP-psbB		petG-trnW	psbE-petL								trnH-psbA									psaJ-rpl33	rps18-rpl20	accD-psJ	rpl16 intron	petD-rpoA	trnC-petN		petD-rpoA	rpl32-trnL	rps16-trnQ	rpl32-trnL	petD intron
22								trnL-trnF	rps14-psaB		trnV intron	trnV intron			rpl33-rps18	clpP intron		psbE-petL	petA-psbJ																	trnP-psaJ	trnP-psaJ	accD-psJ	rpl16 intron	petD intron	rpoC2-rpoC1		petD intron	rpl32-trnL	rps16-trnQ	ndhF-rpl32	petD intron
23								trnT-trnL	trnT-psbD		trnF-ndhJ	ndhC-trnV			psaJ-rpl33	petG-trnW		cemA-petA	ycf4-cemA																	petG-trnW	psbE-petL	rbcL-accD	rpl16 intron	petD intron	atpH-atpI		petD intron	ndhF-rpl32	rps16-trnQ	ndhF-rpl32	petB intron
24								psaA-ycf3	trnD-trnY		trnL-trnF	trnT-trnL			trnP-psaJ	cemA-petA		ycf4-cemA	accD-psaI																	petG-trnW	petA-psbJ	trnT-trnL	rpl16 intron	petD intron	rps16-trnQ		petB intron	ndhF-rpl32	trnK-rps16	ndhF-rpl32	petB intron
25								psbZ-trnG	psbM-trnD		trnT-trnL	ycf3 intron			petG-trnW	ycf4-cemA		accD-psaI	rbcL-accD																	petL-petG	cemA-petJ	ycf3-trnS	rps8-rpl14	petB intron	rpl16 intron		psbB-psbT	ndhF-rpl32	trnH-psbA	ndhF	psbB-psbT
26								trnT-psbD	rpoB-trnC		trnS-rps4	psaA-ycf3			petL-petG	rbcL-accD		trnM-atpE	trnM-atpE																	petL-petG	ycf4-cemA	psbZ-trnG	infA-rps8	clpP-psbB	psbA-trnK		clpP-psbB	trnL-ndhB	trnH-psbA	ndhF	psbB-psbT
27								trnE-trnT	rpoC1 intron		ycf3 intron	rps14-psaB			psbE-petL	atpB-rbcL		trnV intron	trnL-trnF																	psbE-petL	rbcL-accD	psbZ-trnG	petD-rpoA	clpP intron			clpP intron	rpl16-rps3	trnH-psbA	rps12-trnV	clpP-psbB
28								trnD-trnY	psbK-psbI		trnG-trnfM	psbZ-trnG			petA-psbJ	trnM-atpE		trnL-trnF	trnT-trnL																	psbE-petL	ndhC-trnV	psbZ-trnG	petD-rpoA	rps18-rpl20			clpP intron	rpl16 intron		rps12-trnV	clpP-psbB
29								psbM-trnD	rps16-trnQ		trnT-psbD	trnT-psbD			ycf4-cemA	trnL-trnF		trnT-trnL	rps4-trnT																	psbE-petL	trnT-trnL	psbZ-trnG	petD intron	rps18-rpl20			clpP intron	rpl16 intron		rps12-trnV	clpP intron
30								rpoB-trnC	trnK intron		trnE-trnT	psbM-trnD			atpB-rbcL	trnT-trnL		trnS-rps4	ycf3 intron																	psbE-petL	trnT-trnL	psbZ-trnG	petD intron	psaJ-rpl33			rpl20-rps12	rpl16 intron		rpl16 intron	clpP intron
31								trnS-trnG	trnH-psbA		trnD-trnY	petN-psbM			trnM-atpE	ycf3-trnS		ycf3-trnS	psaA-ycf3																	petA-psbJ	ycf3-trnS	psbZ-trnG	petD intron	trnP-psaJ			psaJ-rpl33	rpl4-rpl16		rpl16 intron	clpP intron
32								psbK-psbI			petN-psbM	trnC-petN			trnV intron	ycf3 intron		ycf3 intron	psbZ-trnG																	ycf4-cemA	ycf3 intron	trnT-psbD	rpl20-rps12	trnW-trnP			psaJ-rpl33	infA-rps8		rpl16 intron	clpP intron
33								rps16-trnQ			rpoB-trnC	atpH-atpI			trnL-trnF	psaA-ycf3		psbZ-trnG	trnS-psbZ																	ycf4-cemA	ycf3 intron	petN-psbM	rps18-rpl20	trnW-trnP			trnP-psaJ	infA-rps8		rpl16 intron	clpP intron
34								trnK-rps16			rpoC2-rpoC1	atpF intron			trnL intron	trnS-psbZ		trnT-psbD	trnT-psbD																	ycf4-cemA	ycf3 intron	petN-psbM	rpl33-rps18	petG-trnW			petG-trnW	infA-rps8		rps8-rpl14	rpl20-rps12
35								trnK intron			atpH-atpI	psbI-trnS			trnT-trnL	psbC-trnS		trnE-trnT	trnE-trnT																	psaI-ycf4	psbZ-trnG	rps2-rpoC2	psaJ-rpl33	petL-petG			petL-petG	rpl36-infA		petD-rpoA	psaJ-rpl33
36								trnH-psbA			rps16-trnQ	trnQ-psbK			rps4-trnT	trnT-psbD		trnD-trnY	psbM-trnD																	trnM-atpE	trnT-psbD	atpH-atpI	trnP-psaJ	psbE-petL			psbE-petL	petD intron		petD-rpoA	psaJ-rpl33
37											rps16 intron	rps16-trnQ			ycf3 intron	trnE-trnT		psbM-trnD	petN-psbM																	trnV intron	trnT-psbD	trnR-atpA	trnP-psaJ	psbE-petL			psbE-petL	petB intron		petD intron	trnW-trnP
38											trnK-rps16	rps16 intron			ycf3-trnS	psbM-trnD		petN-psbM	trnC-petN																	ndhJ-ndhK	trnT-psbD	rps16-trnQ	trnP-psaJ	psbE-petL			psbE-petL	psbT-psbN		petB intron	trnW-trnP
39											trnK intron	trnK-rps16			psbZ-trnG	petN-psbM		trnC-petN	rpoB-trnC																	trnL-trnF	trnT-psbD	rps16-trnQ	petG-trnW	psbE-petL			petA-psbJ	psbB-psbT		petB intron	trnW-trnP
40											trnH-psbA	trnH-psbA			trnS-psbZ	rpoB-trnC		rpoB-trnC	rpoC2-rpoC1																	trnT-trnL	trnE-trnT	rps16-trnQ	psbE-petL	psbE-petL			cemA-petJ	psbB-psbT		clpP-psbB	petG-trnW
41															trnT-psbD	rpoC1 intron		rpoC1 intron	atpH-atpI																	trnT-trnL	trnD-trnY	trnK intron	accD-psJ	petA-psbJ			ycf4-cemA	clpP-psbB		clpP intron	petG-trnW
42															trnE-trnT	atpH-atpI		atpH-atpI	atpF-atpH																	trnT-trnL	trnD-trnY	trnH-psbA	rbcL-accD	petA-psbJ			ycf4-cemA	clpP intron		clpP intron	psbE-petL
43															trnD-trnY	atpF intron		atpF-atpH	atpF intron																	psaA-ycf3	petN-psbM	trnH-psbA	atpB-rbcL	petA-psbJ			ycf4-cemA	rpl33-rps18		rpl20-rps12	psbE-petL
44															psbM-trnD	trnG-trnR		trnG-trnR	trnR-atpA																	psbZ-trnG	trnC-petN	trnH-psbA	trnV intron	psaI-ycf4			rbcL-accD	petG-trnW		rpl20-rps12	psbE-petL
45															petN-psbM	trnS-trnG		trnG intron	trnS-trnG																	psbZ-trnG	rpoB-trnC	trnH-psbA	trnL-trnF	accD-psJ			atpB-rbcL	cemA-petJ		rpl20-rps12	petA-psbJ
46															trnC-petN	trnQ-psbK		trnS-trnG	psbI-trnS																	trnS-psbZ	rpoB-trnC	trnH-psbA	trnL-trnF	accD-psJ			trnM-atpE	ycf4-cemA		trnP-psaJ	petA-psbJ
47															rpoC1 intron	rps16-trnQ		psbI-trnS	trnQ-psbK																	psbC-trnS	rpoB-trnC	trnH-psbA	trnT-trnL	accD-psJ			trnV intron	rbcL-accD		trnW-trnP	petA-psbJ
48															rpoC2-rpoC1	rps16 intron		trnQ-psbK	rps16-trnQ																	psbC-trnS	rpoB-trnC	trnH-psbA	trnT-trnL	rbcL-accD			trnV intron	rbcL-accD		trnW-trnP	petA-psbJ
49															atpF-atpH	trnK-rps16		rps16-trnQ																		trnT-psbD	atpH-atpI	trnH-psbA	trnS-rps4	atpB-rbcL			trnF-ndhJ	rbcL-accD		petG-trnW	petA-psbJ
50															atpF intron	trnK intron		rps16 intron																		trnT-psbD	atpH-atpI	trnH-psbA	ycf3 intron	trnF-ndhJ			trnL-trnF	atpB-rbcL		petG-trnW	ycf4-cemA
51															trnG intron	psbA-trnK		trnK-rps16																		trnE-trnT	atpH-atpI		ycf3 intron	trnL intron			trnL intron	trnM-atpE		psbE-petL	accD-psJ
52															trnS-trnG	trnH-psbA		trnK intron																		trnE-trnT	atpH-atpI		ycf3 intron	trnL intron			trnT-trnL	trnL-trnF		psbE-petL	accD-psJ
53															rps16-trnQ																					trnD-trnY	atpF intron		psbZ-trnG	trnL intron			trnT-trnL	trnT-trnL		psbE-petL	rbcL-accD
54															trnK-rps16																					trnD-trnY	trnG intron		trnT-psbD	trnT-trnL			rps4-trnT	ycf3-trnS		cemA-petJ	rbcL-accD
55															psbA-trnK																					trnD-trnY	psbI-trnS		trnT-psbD	rps4-trnT			ycf3-trnS	ycf3-trnS		ycf4-cemA	trnM-atpE
																																				psbM-trnD	rpl16 intron		trnE-trnT	ycf3 intron			ycf3-trnS	ycf3 intron		ycf4-cemA	trnL-trnF
																																				petN-psbM	rpl16 intron		trnD-trnY	ycf3 intron			ycf3 intron	ycf3 intron		ycf4-cemA	trnT-trnL
																																				trnC-petN	trnK-rps16		trnD-trnY	ycf3 intron			psbZ-trnG	ycf3 intron		accD-psJ	trnT-trnL
																																				trnC-petN	trnK-rps16		psbM-trnD	trnG-trnfM			trnS-psbZ	psaA-ycf3		trnM-atpE	trnT-trnL
																																				rpoB-trnC	trnK-rps16		psbM-trnD	psbZ-trnG			trnT-psbD	trnS-psbZ		trnV intron	rps4-trnT
																																				rpoC1 intron	trnK intron		psbM-trnD	trnS-psbZ			trnT-psbD	trnT-psbD		trnL-trnF	ycf3 intron
																																				rpoC1 intron	psbA-trnK		psbM-trnD	trnT-psbD			trnE-trnT	trnE-trnT		trnL-trnF	ycf3 intron
																																				rpoC1 intron	trnH-psbA		petN-psbM	trnT-psbD			trnE-trnT	psbM-trnD		trnL-trnF	psaA-ycf3
																																				trnG intron	trnH-psbA		trnC-petN	trnT-psbD			trnD-trnY	psbM-trnD		trnL-trnF	trnfM-rps14
																																				trnS-trnG	trnH-psbA		rpoB-trnC	trnT-psbD			trnD-trnY	petN-psbM		trnT-trnL	psbZ-trnG
																																				psbI-trnS	trnH-psbA		rpoB-trnC	trnT-psbD			psbM-trnD	petN-psbM		trnT-trnL	trnS-psbZ
																																				psbK-psbI			rpoB-trnC	trnD-trnY			psbM-trnD	petN-psbM		trnS-rps4	trnT-psbD
																																				rpl16 intron			rpoB	trnD-trnY			petN-psbM	rpoB-trnC		ycf3-trnS	trnT-psbD
																																				trnK-rps16			rpoC1 intron	psbM-trnD			petN-psbM	rpoB-trnC		ycf3-trnS	trnT-psbD
																																				trnK-rps16			rpoC1 intron	psbM-trnD			trnC-petN	rpoB-trnC		ycf3 intron	trnE-trnT
																																				trnK intron			rpoC2-rpoC1	psbM-trnD			rpoC1 intron	rpoB-trnC		ycf3 intron	psbM-trnD
																																				psbA-trnK			rpoC2	psbM-trnD			rpoC2-rpoC1	rpoC1 intron		ycf3 intron	psbM-trnD
																																				trnH-psbA			rpoC2	petN-psbM			atpH-atpI	atpH-atpI		ycf3 intron	psbM-trnD
																																				trnH-psbA			rps2	petN-psbM			atpF-atpH	atpH-atpI		psbZ-trnG	petN-psbM
																																				trnH-psbA			atpH-atpI	trnC-petN			atpF intron	atpF intron		psbC	petN-psbM
																																				trnH-psbA			atpH-atpI	trnC-petN			atpF intron	atpF intron		trnT-psbD	petN-psbM
																																				trnH-psbA			atpH-atpI	rpoB-trnC			trnG intron	trnG-trnR		trnT-psbD	petN-psbM
																																				trnH-psbA			atpF-atpH	rpoB-trnC			trnG intron	trnS-trnG		trnE-trnT	petN-psbM
																																				trnH-psbA			atpF intron	rpoC2-rpoC1			trnG intron	trnS-trnG		trnD-trnY	trnC-petN
																																							trnR-atpA	rps2-rpoC2			trnS-trnG	trnS-trnG		trnD-trnY	rpoB-trnC
																																							trnS-trnG	atpH-atpI			trnS-trnG	trnQ-psbK		psbM-trnD	rpoC2-rpoC1
																																							trnS-trnG	atpH-atpI			trnS-trnG	rps16-trnQ		psbM-trnD	atpI-rps2
																																							psbI-trnS	atpF-atpH			rps16-trnQ	rps16 intron		psbM-trnD	atpH-atpI
																																							psbI-trnS	atpF-atpH			rps16 intron	rps16 intron		psbM-trnD	atpH-atpI
																																							rps16-trnQ	atpF intron			trnK-rps16	rps16 intron		psbM-trnD	atpF-atpH
																																							rps16-trnQ	atpF intron			trnK-rps16	trnK-rps16		petN-psbM	atpF-atpH
																																							rps16-trnQ	atpF intron			trnK intron	trnK-rps16		petN-psbM	atpF intron
																																							rps16-trnQ	atpF intron			trnK intron	trnK-rps16		trnC-petN	trnR-atpA
																																							rps16-trnQ	trnG intron			psbA-trnK	psbA-trnK		rpoB-trnC	trnS-trnG
																																							rps16-trnQ	trnS-trnG			trnH-psbA	trnH-psbA		rpoB-trnC	trnS-trnG
																																							rpl16 intron	psbI-trnS			trnH-psbA			rpoC1 intron	psbI-trnS
																																							rpl16 intron	trnQ-psbK						atpH-atpI	trnQ-psbK
																																							trnK-rps16	rps16-trnQ						atpH-atpI	rps16-trnQ
																																							trnK-rps16	rps16-trnQ						atpH-atpI	rps16-trnQ
																																							trnK-rps16	rps16-trnQ						atpH-atpI	rps16 intron
																																							trnK-rps16	rps16-trnQ						atpF-atpH	rps16 intron
																																							trnK-rps16	rpl16 intron						atpF-atpH	rps16 intron
																																							trnH-psbA	trnK-rps16						atpF-atpH	trnK-rps16
																																							trnH-psbA	trnK-rps16						trnG-trnR	trnK-rps16
																																								trnK-rps16						trnG-trnR	trnK-rps16
																																								trnK-rps16						trnG intron	trnK-rps16
																																								trnK-rps16						trnS-trnG	trnK-rps16
																																								trnK-rps16						trnS-trnG	trnK-rps16
																																								trnK-rps16						trnS-trnG	trnK-rps16
																																								trnK intron						psbI-trnS	trnK intron
																																								trnK intron						psbI-trnS	trnK intron
																																								trnH-psbA						trnQ-psbK	trnH-psbA
																																								trnH-psbA						rps16-trnQ	trnH-psbA
																																								trnH-psbA						rps16-trnQ	trnH-psbA
																																								trnH-psbA						rps16-trnQ	trnH-psbA
																																														rps16-trnQ
																																														rps16-trnQ
																																														rps16 intron
																																														rps16 intron
																																														rps16 intron
																																														trnK-rps16
																																														trnK-rps16
																																														trnK-rps16
																																														trnK-rps16
																																														trnK intron
																																														psbA-trnK
																																														psbA-trnK
																																														trnH-psbA
																																														trnH-psbA
																																														trnH-psbA
[truncated: 12 more columns]
