# Supplementary material for: Chloroplast genome sequence of triploid Toxicodendron vernicifluum and comparative analyses with other lacquer chloroplast genomes
Source: BMC Genomics. 2023 Jan 31;24:56. doi: 10.1186/s12864-023-09154-2 (PMC9887819; doi:10.1186/s12864-023-09154-2)
Supplement: Supplementary file 1 — Additional file 1: Table S1. List of genes in the Toxicodendron chloroplast genomes. Table S2. SSR repeats in the ten cp genomes. Table S3. Ts and Tv in non-coding regions of the nine plastomes, compared with DHP. Table S4. Genetic distance among the 15 samples. [file 12864_2023_9154_MOESM1_ESM.zip › Table S4.xlsx]

## Sheet: Table S4
Table S4 Genetic distance among the 15 samples
	DHP 1#	DHP 2#	DHP 3#	TZT 1#	TZT 2#	TZT 3#	CBC 1#	GBC 2#	GBC 3#	TRB 1#	TRB 2#	TRB 3#	TZG 1#	TZG 2#	TZG 3#
DHP 1#	0
DHP 2#	0.0952	0
DHP 3#	0.119	0.2143	0
TZT 1#	0.2095	0.3048	0.281	0
TZT 1#	0.2095	0.3048	0.281	0	0
TZT 1#	0.2762	0.3714	0.3476	0.119	0.119	0
GBC 1#	0.1619	0.219	0.181	0.3286	0.3286	0.3143	0
GBC 2#	0.4	0.48	0.4	0.4	0.4	0.48	0.3	0
GBC 3#	0.3048	0.419	0.3238	0.2714	0.2714	0.2571	0.2143	0.3	0
TRB 1#	0.7905	0.7905	0.7333	0.8476	0.8476	0.8476	0.7619	0.7667	0.8333	0
TRB 2#	0.7905	0.7905	0.7333	0.8476	0.8476	0.8476	0.7619	0.7667	0.8333	0.119	0
TRB 3#	0.7905	0.7905	0.7333	0.8476	0.8476	0.8476	0.7619	0.7667	0.8333	0.2857	0.1905	0
TZG 1#	0.8571	0.8571	0.8571	0.8571	0.8571	0.8571	0.8571	0.8	0.8571	0.7381	0.8095	0.8095	0
TZG 2#	0.8571	0.8571	0.8571	0.8571	0.8571	0.8571	0.8571	0.8	0.8571	0.7619	0.8333	0.8333	0.5238	0
TZG 3#	0.8571	0.8571	0.8571	0.8571	0.85714	0.8571	0.8571	0.8	0.8571	0.6905	0.8333	0.8333	0.1667	0.4286	0
DHP:T. vernicifluum cv. Dahongpao
TZT:triploid T. vernicifluum
G:T. vernicifluum cv. Hongpigaobachi
TRB:T. succedaneum
TZG:T. vernicifluum
